# Supplementary material for: Circulating methylation level of HTR2A is associated with inflammation and disease activity in rheumatoid arthritis
Source: Front Immunol. 2022 Dec 6;13:1054451. doi: 10.3389/fimmu.2022.1054451 (PMC9763304; doi:10.3389/fimmu.2022.1054451)
Supplement: Supplementary file 2 [file Table_1.xlsx]

## Sheet: Table S1
TableS1. Basic information of the participants
Group	HC	OA	RA	H	P
Sex (Female)	30	30	241	-	-
Number	30	30	241	-	-
Age (year)	61.00(51.50~64.00)	61.50(55.75~65.25)	60.00(52.00~67.00)	1.72	0.42
Height (cm)	159.50(156.50~164.00)	160.00(154.75~162.00)	160.00(156.00~163.00)	0.52	0.76
Weight (kg)	60.00(54.75~67.25)	61.00(55.00~65.00)	59.00(53.00~64.00)	2.46	0.29
Course of disease (year)	-	-	10.00(4.00~18.00)	-	-
Age of onset (year)	-	-	47.00(37.00~56.00)	-	-
VAS	-	-	3.00(2.00~5.00)	-	-
RF	9.38(9.38~9.38)	10.50(10.50~20.00)	90.30(23.70~285.00)	78.31	＜0.0001
CCP	20.00(20.00~20.00)	20.00(12.00~20.00)	343.30(112.75~1194.15)	85.61	＜0.0001
ESR (mm/h)	10.00(5.25~12.50)	10.00(6.50~15.75)	19.00(10.00~30.00)	18.44	＜0.0001
CRP (mg/L)	0.50(0.50~0.50)	0.50(0.50~0.89)	2.24(0.66~8.95)	60.6	＜0.0001
DAS28-ESR	-	-	3.20(2.30~4.20)	-	-
DAS28-CRP	-	-	2.70(1.80~3.55)	-	-

## Sheet: Table S2
TableS2.The accuracy of CpGs sites diagnosis
Group	Auc(95%CI)	Threshold	Specificity	Sensitivity	Youden	Variable
RF-/CCP-vs non_RF-/CCP-	0.385(0.23-0.54)	0.562	0.509	0.545	0.054	46898116
RF-/CCP-vs non_RF-/CCP-	0.694(0.542-0.846)	0.794	0.7	0.727	0.427	46898066
RF-/CCP-vs non_RF-/CCP-	0.68(0.531-0.829)	0.821	0.648	0.727	0.375	46898048
RF-/CCP-vs non_RF-/CCP-	0.699(0.546-0.851)	0.808	0.683	0.727	0.41	46898042
RF-/CCP-vs non_RF-/CCP-	0.657(0.478-0.836)	0.88	0.526	0.818	0.344	46898024
RF-/CCP-vs non_RF-/CCP-	0.642(0.447-0.837)	0.869	0.865	0.455	0.32	46898006
RF-/CCP-vs non_RF-/CCP-	0.671(0.485-0.856)	0.914	0.652	0.727	0.379	46898004
RF-/CCP-vs non_RF-/CCP-	0.681(0.521-0.842)	0.808	0.639	0.727	0.366	cg15692052_average
RF+/CCP+vs non_RF+/CCP+	0.504(0.422-0.586)	0.557	0.603	0.494	0.098	46898116
RF+/CCP+vs non_RF+/CCP+	0.534(0.452-0.616)	0.82	0.54	0.573	0.113	46898066
RF+/CCP+vs non_RF+/CCP+	0.548(0.466-0.63)	0.841	0.619	0.517	0.136	46898048
RF+/CCP+vs non_RF+/CCP+	0.555(0.472-0.637)	0.811	0.46	0.674	0.134	46898042
RF+/CCP+vs non_RF+/CCP+	0.552(0.467-0.638)	0.88	0.635	0.562	0.197	46898024
RF+/CCP+vs non_RF+/CCP+	0.565(0.478-0.651)	0.907	0.603	0.59	0.193	46898006
RF+/CCP+vs non_RF+/CCP+	0.566(0.479-0.653)	0.908	0.413	0.764	0.177	46898004
RF+/CCP+vs non_RF+/CCP+	0.546(0.463-0.63)	0.824	0.603	0.567	0.171	cg15692052_average
RF-/CCP+vs non_RF-/CCP+	0.512(0.388-0.637)	0.524	0.737	0.375	0.112	46898116
RF-/CCP+vs non_RF-/CCP+	0.522(0.401-0.643)	0.823	0.53	0.583	0.113	46898066
RF-/CCP+vs non_RF-/CCP+	0.562(0.445-0.68)	0.83	0.608	0.625	0.233	46898048
RF-/CCP+vs non_RF-/CCP+	0.548(0.425-0.671)	0.826	0.553	0.625	0.178	46898042
RF-/CCP+vs non_RF-/CCP+	0.543(0.41-0.677)	0.874	0.608	0.625	0.233	46898024
RF-/CCP+vs non_RF-/CCP+	0.549(0.418-0.68)	0.892	0.728	0.5	0.228	46898006
RF-/CCP+vs non_RF-/CCP+	0.535(0.403-0.668)	0.907	0.737	0.417	0.154	46898004
RF-/CCP+vs non_RF-/CCP+	0.543(0.417-0.668)	0.826	0.521	0.667	0.187	cg15692052_average
RF+/CCP-vs non_RF+/CCP-	0.511(0.289-0.733)	0.588	0.652	0.5	0.152	46898116
RF+/CCP-vs non_RF+/CCP-	0.501(0.265-0.736)	0.853	0.704	0.5	0.204	46898066
RF+/CCP-vs non_RF+/CCP-	0.502(0.247-0.756)	0.89	0.828	0.375	0.203	46898048
RF+/CCP-vs non_RF+/CCP-	0.541(0.294-0.788)	0.741	0.948	0.25	0.198	46898042
RF+/CCP-vs non_RF+/CCP-	0.439(0.213-0.664)	0.88	0.476	0.625	0.101	46898024
RF+/CCP-vs non_RF+/CCP-	0.562(0.307-0.817)	0.866	0.876	0.375	0.251	46898006
RF+/CCP-vs non_RF+/CCP-	0.609(0.376-0.843)	0.883	0.923	0.375	0.298	46898004
RF+/CCP-vs non_RF+/CCP-	0.478(0.234-0.722)	0.837	0.622	0.5	0.122	cg15692052_average
RA vs non_RA	0.706(0.633-0.779)	0.796	0.633	0.722	0.355	cg15692052_average
RA vs non_RA	0.735(0.666-0.803)	0.534	0.683	0.697	0.38	46898116
RA vs non_RA	0.693(0.62-0.767)	0.779	0.567	0.776	0.343	46898066
RA vs non_RA	0.692(0.619-0.765)	0.807	0.6	0.734	0.334	46898048
RA vs non_RA	0.683(0.607-0.759)	0.789	0.567	0.78	0.347	46898042
RA vs non_RA	0.699(0.626-0.773)	0.879	0.767	0.552	0.319	46898024
RA vs non_RA	0.677(0.6-0.754)	0.891	0.6	0.722	0.322	46898006
RA vs non_RA	0.67(0.589-0.751)	0.912	0.633	0.664	0.297	46898004

## Sheet: Table S3
Table S3. The accuracy of haplotypes diagnosis
Group	Auc(95%CI)	Threshold	Specificity	Sensitivity	Youden	Variable
RF+/CCP-vs non_RF+/CCP-	0.495(0.267-0.722)	0.423	0.361	0.75	0.111	CCCCCCC
RF+/CCP-vs non_RF+/CCP-	0.575(0.345-0.805)	0.19	0.863	0.375	0.238	TCCCCCC
RF+/CCP-vs non_RF+/CCP-	0.615(0.376-0.855)	0.036	0.708	0.625	0.333	TTTTTTT
RF+/CCP-vs non_RF+/CCP-	0.479(0.262-0.696)	0.024	0.433	0.75	0.183	TTCCCCC
RF+/CCP-vs non_RF+/CCP-	0.605(0.406-0.803)	0.021	0.365	0.875	0.24	CCCTCCC
RF+/CCP-vs non_RF+/CCP-	0.496(0.278-0.714)	0.032	0.112	1	0.112	TTTTTCC
RF+/CCP-vs non_RF+/CCP-	0.548(0.337-0.759)	0.018	0.464	0.75	0.214	CTCCCCC
RF+/CCP-vs non_RF+/CCP-	0.617(0.479-0.755)	0.015	0.365	1	0.365	CCTCCCC
RF+/CCP-vs non_RF+/CCP-	0.588(0.355-0.822)	0.012	0.691	0.625	0.316	TTTTCCC
RF+/CCP-vs non_RF+/CCP-	0.524(0.265-0.783)	0.019	0.73	0.5	0.23	TCCTCCC
RF+/CCP-vs non_RF+/CCP-	0.616(0.366-0.866)	0.011	0.665	0.625	0.29	TCTCCCC
RF+/CCP-vs non_RF+/CCP-	0.532(0.327-0.737)	0.009	0.627	0.625	0.252	TTTTTTC
RF+/CCP-vs non_RF+/CCP-	0.557(0.352-0.763)	0.013	0.558	0.625	0.183	CCCCCCT
RF+/CCP-vs non_RF+/CCP-	0.592(0.374-0.81)	0.006	0.824	0.375	0.199	CCCCCTC
RF+/CCP-vs non_RF+/CCP-	0.577(0.353-0.801)	0.001	0.73	0.5	0.23	TTTCTCC
RF-/CCP+vs non_RF-/CCP+	0.524(0.401-0.646)	0.384	0.866	0.25	0.116	CCCCCCC
RF-/CCP+vs non_RF-/CCP+	0.564(0.466-0.662)	0.21	0.502	0.75	0.252	TCCCCCC
RF-/CCP+vs non_RF-/CCP+	0.54(0.414-0.667)	0.032	0.618	0.583	0.201	TTTTTTT
RF-/CCP+vs non_RF-/CCP+	0.589(0.465-0.713)	0.021	0.751	0.5	0.251	TTCCCCC
RF-/CCP+vs non_RF-/CCP+	0.54(0.414-0.665)	0.025	0.567	0.583	0.15	CCCTCCC
RF-/CCP+vs non_RF-/CCP+	0.554(0.422-0.685)	0.012	0.71	0.458	0.168	TTTTTCC
RF-/CCP+vs non_RF-/CCP+	0.536(0.407-0.665)	0.018	0.604	0.542	0.145	CTCCCCC
RF-/CCP+vs non_RF-/CCP+	0.54(0.412-0.668)	0.018	0.594	0.583	0.178	CCTCCCC
RF-/CCP+vs non_RF-/CCP+	0.543(0.43-0.655)	0.014	0.401	0.75	0.151	TTTTCCC
RF-/CCP+vs non_RF-/CCP+	0.486(0.381-0.592)	0.013	0.286	0.833	0.119	TCCTCCC
RF-/CCP+vs non_RF-/CCP+	0.531(0.416-0.646)	0.01	0.304	0.833	0.137	TCTCCCC
RF-/CCP+vs non_RF-/CCP+	0.561(0.446-0.676)	0.011	0.47	0.75	0.22	TTTTTTC
RF-/CCP+vs non_RF-/CCP+	0.542(0.413-0.671)	0.015	0.751	0.458	0.209	CCCCCCT
RF-/CCP+vs non_RF-/CCP+	0.525(0.412-0.639)	0.012	0.171	1	0.171	CCCCCTC
RF-/CCP+vs non_RF-/CCP+	0.455(0.336-0.573)	0.002	0.493	0.542	0.035	TTTCTCC
RF+/CCP+vs non_RF+/CCP+	0.506(0.424-0.589)	0.434	0.651	0.444	0.095	CCCCCCC
RF+/CCP+vs non_RF+/CCP+	0.5(0.421-0.58)	0.187	0.937	0.135	0.071	TCCCCCC
RF+/CCP+vs non_RF+/CCP+	0.592(0.507-0.677)	0.033	0.54	0.68	0.219	TTTTTTT
RF+/CCP+vs non_RF+/CCP+	0.599(0.518-0.679)	0.028	0.778	0.427	0.205	TTCCCCC
RF+/CCP+vs non_RF+/CCP+	0.502(0.419-0.586)	0.028	0.81	0.258	0.068	CCCTCCC
RF+/CCP+vs non_RF+/CCP+	0.486(0.404-0.569)	0.012	0.762	0.275	0.037	TTTTTCC
RF+/CCP+vs non_RF+/CCP+	0.526(0.444-0.608)	0.017	0.794	0.337	0.131	CTCCCCC
RF+/CCP+vs non_RF+/CCP+	0.529(0.449-0.609)	0.023	0.968	0.135	0.103	CCTCCCC
RF+/CCP+vs non_RF+/CCP+	0.527(0.447-0.607)	0.01	0.857	0.236	0.093	TTTTCCC
RF+/CCP+vs non_RF+/CCP+	0.496(0.414-0.577)	0.01	0.937	0.124	0.06	TCCTCCC
RF+/CCP+vs non_RF+/CCP+	0.519(0.435-0.603)	0.011	0.429	0.64	0.069	TCTCCCC
RF+/CCP+vs non_RF+/CCP+	0.566(0.485-0.648)	0.008	0.778	0.371	0.149	TTTTTTC
RF+/CCP+vs non_RF+/CCP+	0.533(0.451-0.614)	0.009	0.841	0.275	0.117	CCCCCCT
RF+/CCP+vs non_RF+/CCP+	0.515(0.434-0.596)	0.011	0.762	0.343	0.105	CCCCCTC
RF+/CCP+vs non_RF+/CCP+	0.574(0.491-0.658)	0.002	0.571	0.607	0.178	TTTCTCC
RF-/CCP-vs non_RF-/CCP-	0.592(0.427-0.757)	0.404	0.761	0.455	0.215	CCCCCCC
RF-/CCP-vs non_RF-/CCP-	0.528(0.327-0.729)	0.204	0.635	0.545	0.18	TCCCCCC
RF-/CCP-vs non_RF-/CCP-	0.671(0.483-0.858)	0.049	0.896	0.455	0.35	TTTTTTT
RF-/CCP-vs non_RF-/CCP-	0.56(0.395-0.724)	0.026	0.461	0.818	0.279	TTCCCCC
RF-/CCP-vs non_RF-/CCP-	0.629(0.423-0.835)	0.018	0.861	0.455	0.315	CCCTCCC
RF-/CCP-vs non_RF-/CCP-	0.614(0.431-0.798)	0.021	0.67	0.636	0.306	TTTTTCC
RF-/CCP-vs non_RF-/CCP-	0.494(0.308-0.679)	0.019	0.53	0.636	0.167	CTCCCCC
RF-/CCP-vs non_RF-/CCP-	0.696(0.557-0.835)	0.017	0.57	0.909	0.479	CCTCCCC
RF-/CCP-vs non_RF-/CCP-	0.726(0.61-0.843)	0.017	0.635	0.909	0.544	TTTTCCC
RF-/CCP-vs non_RF-/CCP-	0.604(0.425-0.784)	0.018	0.678	0.545	0.224	TCCTCCC
RF-/CCP-vs non_RF-/CCP-	0.499(0.285-0.713)	0.02	0.939	0.273	0.212	TCTCCCC
RF-/CCP-vs non_RF-/CCP-	0.623(0.457-0.79)	0.017	0.739	0.545	0.285	TTTTTTC
RF-/CCP-vs non_RF-/CCP-	0.611(0.469-0.753)	0.011	0.596	0.727	0.323	CCCCCCT
RF-/CCP-vs non_RF-/CCP-	0.543(0.379-0.707)	0.009	0.5	0.727	0.227	CCCCCTC
RF-/CCP-vs non_RF-/CCP-	0.658(0.475-0.842)	0.001	0.761	0.636	0.397	TTTCTCC
RA vs non_RA	0.722(0.653-0.791)	0.438	0.8	0.564	0.364	CCCCCCC
RA vs non_RA	0.558(0.477-0.639)	0.2	0.833	0.32	0.153	TCCCCCC
RA vs non_RA	0.674(0.594-0.755)	0.034	0.7	0.639	0.339	TTTTTTT
RA vs non_RA	0.657(0.578-0.735)	0.03	0.55	0.718	0.268	TTCCCCC
RA vs non_RA	0.601(0.525-0.677)	0.023	0.633	0.552	0.185	CCCTCCC
RA vs non_RA	0.675(0.603-0.748)	0.018	0.717	0.581	0.298	TTTTTCC
RA vs non_RA	0.59(0.513-0.667)	0.018	0.6	0.606	0.206	CTCCCCC
RA vs non_RA	0.56(0.484-0.636)	0.018	0.767	0.432	0.198	CCTCCCC
RA vs non_RA	0.641(0.566-0.716)	0.017	0.683	0.598	0.281	TTTTCCC
RA vs non_RA	0.485(0.398-0.571)	0.01	0.133	0.929	0.063	TCCTCCC
RA vs non_RA	0.542(0.468-0.616)	0.017	0.933	0.232	0.166	TCTCCCC
RA vs non_RA	0.608(0.531-0.685)	0.01	0.817	0.415	0.232	TTTTTTC
RA vs non_RA	0.587(0.51-0.665)	0.011	0.6	0.589	0.189	CCCCCCT
RA vs non_RA	0.579(0.489-0.669)	0.007	0.467	0.763	0.23	CCCCCTC
RA vs non_RA	0.582(0.501-0.663)	0.003	0.467	0.701	0.168	TTTCTCC

## Sheet: Tabel S4
Table S4．The accuracy of different CpGs sites in the diagnosis of RA comorbidities
Group	Auc(95%CI)	Threshold	Specificity	Sensitivity	Youden	Variable
hypertensive vs non_hypertensive	0.511(0.432-0.59)	0.577	0.633	0.47	0.103	46898116
hypertensive vs non_hypertensive	0.482(0.405-0.56)	0.677	0.981	0.048	0.029	46898066
hypertensive vs non_hypertensive	0.532(0.454-0.609)	0.861	0.652	0.422	0.074	46898048
hypertensive vs non_hypertensive	0.513(0.436-0.591)	0.832	0.538	0.518	0.056	46898042
hypertensive vs non_hypertensive	0.515(0.439-0.592)	0.851	0.304	0.795	0.099	46898024
hypertensive vs non_hypertensive	0.478(0.402-0.554)	0.922	0.367	0.675	0.042	46898006
hypertensive vs non_hypertensive	0.53(0.454-0.606)	0.899	0.253	0.855	0.109	46898004
hypertensive vs non_hypertensive	0.517(0.439-0.594)	0.874	0.892	0.181	0.073	cg15692052_average
Interstitial lung disease vs non_Interstitial lung disease	0.521(0.275-0.768)	0.573	0.447	0.833	0.28	46898116
Interstitial lung disease vs non_Interstitial lung disease	0.703(0.555-0.85)	0.823	0.489	1	0.489	46898066
Interstitial lung disease vs non_Interstitial lung disease	0.704(0.543-0.865)	0.858	0.617	0.833	0.45	46898048
Interstitial lung disease vs non_Interstitial lung disease	0.676(0.494-0.858)	0.834	0.553	0.833	0.387	46898042
Interstitial lung disease vs non_Interstitial lung disease	0.613(0.423-0.804)	0.869	0.391	1	0.391	46898024
Interstitial lung disease vs non_Interstitial lung disease	0.57(0.348-0.791)	0.886	0.26	1	0.26	46898006
Interstitial lung disease vs non_Interstitial lung disease	0.597(0.426-0.768)	0.916	0.413	1	0.413	46898004
Interstitial lung disease vs non_Interstitial lung disease	0.616(0.422-0.811)	0.798	0.302	1	0.302	cg15692052_average
osteoporosis vs non_osteoporosis	0.502(0.414-0.59)	0.541	0.379	0.717	0.097	46898116
osteoporosis vs non_osteoporosis	0.522(0.426-0.618)	0.824	0.533	0.587	0.12	46898066
osteoporosis vs non_osteoporosis	0.517(0.424-0.611)	0.829	0.615	0.5	0.115	46898048
osteoporosis vs non_osteoporosis	0.537(0.442-0.632)	0.827	0.559	0.587	0.146	46898042
osteoporosis vs non_osteoporosis	0.552(0.455-0.649)	0.87	0.641	0.5	0.141	46898024
osteoporosis vs non_osteoporosis	0.548(0.453-0.644)	0.895	0.687	0.5	0.187	46898006
osteoporosis vs non_osteoporosis	0.534(0.442-0.626)	0.916	0.615	0.543	0.159	46898004
osteoporosis vs non_osteoporosis	0.527(0.432-0.622)	0.816	0.595	0.543	0.138	cg15692052_average

## Sheet: Table S5
Table S5. The accuracy of different haplotypes in diagnosing RA comorbidities
Group	Auc(95%CI)	Threshold	Specificity	Sensitivity	Youden	Variable
hypertensive vs non_hypertensive	0.501(0.422-0.58)	0.512	0.886	0.181	0.067	CCCCCCC
hypertensive vs non_hypertensive	0.532(0.454-0.61)	0.217	0.639	0.482	0.121	TCCCCCC
hypertensive vs non_hypertensive	0.552(0.476-0.629)	0.035	0.405	0.759	0.164	TTTTTTT
hypertensive vs non_hypertensive	0.535(0.457-0.613)	0.024	0.494	0.602	0.096	TTCCCCC
hypertensive vs non_hypertensive	0.516(0.44-0.592)	0.022	0.449	0.663	0.112	CCCTCCC
hypertensive vs non_hypertensive	0.51(0.432-0.588)	0.018	0.582	0.494	0.076	TTTTTCC
hypertensive vs non_hypertensive	0.534(0.459-0.609)	0.017	0.411	0.699	0.11	CTCCCCC
hypertensive vs non_hypertensive	0.467(0.389-0.544)	0.018	0.532	0.494	0.026	CCTCCCC
hypertensive vs non_hypertensive	0.548(0.47-0.626)	0.011	0.81	0.337	0.147	TTTTCCC
hypertensive vs non_hypertensive	0.554(0.479-0.629)	0.015	0.519	0.602	0.121	TCCTCCC
hypertensive vs non_hypertensive	0.51(0.434-0.586)	0.016	0.335	0.771	0.107	TCTCCCC
hypertensive vs non_hypertensive	0.543(0.467-0.618)	0.011	0.576	0.566	0.142	TTTTTTC
hypertensive vs non_hypertensive	0.522(0.442-0.601)	0.009	0.791	0.313	0.104	CCCCCCT
hypertensive vs non_hypertensive	0.533(0.456-0.61)	0.009	0.494	0.59	0.084	CCCCCTC
hypertensive vs non_hypertensive	0.492(0.416-0.568)	0.003	0.335	0.711	0.046	TTTCTCC
Interstitial lung disease vs non_Interstitial lung disease	0.524(0.252-0.796)	0.473	0.685	0.5	0.185	CCCCCCC
Interstitial lung disease vs non_Interstitial lung disease	0.803(0.592-1)	0.244	0.906	0.667	0.573	TCCCCCC
Interstitial lung disease vs non_Interstitial lung disease	0.416(0.217-0.616)	0.028	0.489	0.667	0.156	TTTTTTT
Interstitial lung disease vs non_Interstitial lung disease	0.612(0.338-0.887)	0.02	0.77	0.5	0.27	TTCCCCC
Interstitial lung disease vs non_Interstitial lung disease	0.603(0.345-0.86)	0.019	0.804	0.5	0.304	CCCTCCC
Interstitial lung disease vs non_Interstitial lung disease	0.732(0.607-0.857)	0.016	0.536	1	0.536	TTTTTCC
Interstitial lung disease vs non_Interstitial lung disease	0.549(0.279-0.819)	0.022	0.706	0.5	0.206	CTCCCCC
Interstitial lung disease vs non_Interstitial lung disease	0.542(0.21-0.874)	0.023	0.894	0.5	0.394	CCTCCCC
Interstitial lung disease vs non_Interstitial lung disease	0.816(0.636-0.996)	0.011	0.783	0.833	0.616	TTTTCCC
Interstitial lung disease vs non_Interstitial lung disease	0.609(0.37-0.847)	0.015	0.455	0.833	0.289	TCCTCCC
Interstitial lung disease vs non_Interstitial lung disease	0.558(0.304-0.811)	0.012	0.451	0.833	0.284	TCTCCCC
Interstitial lung disease vs non_Interstitial lung disease	0.556(0.309-0.803)	0.014	0.417	0.833	0.25	TTTTTTC
Interstitial lung disease vs non_Interstitial lung disease	0.502(0.212-0.792)	0.008	0.851	0.333	0.184	CCCCCCT
Interstitial lung disease vs non_Interstitial lung disease	0.642(0.401-0.883)	0.006	0.83	0.5	0.33	CCCCCTC
Interstitial lung disease vs non_Interstitial lung disease	0.456(0.19-0.722)	0.002	0.557	0.667	0.224	TTTCTCC
osteoporosis vs non_osteoporosis	0.513(0.425-0.602)	0.44	0.472	0.652	0.124	CCCCCCC
osteoporosis vs non_osteoporosis	0.519(0.43-0.608)	0.217	0.421	0.717	0.138	TCCCCCC
osteoporosis vs non_osteoporosis	0.559(0.464-0.654)	0.027	0.508	0.674	0.182	TTTTTTT
osteoporosis vs non_osteoporosis	0.527(0.437-0.617)	0.031	0.256	0.87	0.126	TTCCCCC
osteoporosis vs non_osteoporosis	0.527(0.438-0.616)	0.024	0.544	0.565	0.109	CCCTCCC
osteoporosis vs non_osteoporosis	0.544(0.447-0.641)	0.013	0.697	0.457	0.154	TTTTTCC
osteoporosis vs non_osteoporosis	0.517(0.427-0.606)	0.021	0.405	0.717	0.123	CTCCCCC
osteoporosis vs non_osteoporosis	0.54(0.454-0.626)	0.02	0.338	0.826	0.165	CCTCCCC
osteoporosis vs non_osteoporosis	0.571(0.483-0.659)	0.016	0.533	0.652	0.186	TTTTCCC
osteoporosis vs non_osteoporosis	0.527(0.43-0.624)	0.017	0.626	0.522	0.147	TCCTCCC
osteoporosis vs non_osteoporosis	0.571(0.471-0.67)	0.012	0.626	0.565	0.191	TCTCCCC
osteoporosis vs non_osteoporosis	0.57(0.475-0.666)	0.015	0.692	0.478	0.171	TTTTTTC
osteoporosis vs non_osteoporosis	0.557(0.465-0.65)	0.01	0.687	0.435	0.122	CCCCCCT
osteoporosis vs non_osteoporosis	0.476(0.378-0.573)	0.01	0.626	0.435	0.06	CCCCCTC
osteoporosis vs non_osteoporosis	0.496(0.401-0.591)	0.003	0.636	0.5	0.136	TTTCTCC
